# Supplementary material for: Low fermentable oligosaccharides, disaccharides, monosaccharides and polyols (FODMAP) diet improves symptoms in adults suffering from irritable bowel syndrome (IBS) compared to standard IBS diet: A meta-analysis of clinical studies
Source: PLoS One. 2017 Aug 14;12(8):e0182942. doi: 10.1371/journal.pone.0182942 (PMC5555627; doi:10.1371/journal.pone.0182942)
Supplement: S1 Table — (XLSX) [file pone.0182942.s001.xlsx]

## Sheet: Munka1
Author	Journal	Year	Country	Quality of evidence	IBS diagnostic criteria	Study duration	Number of study participants	IBS subtypes (number of patients)		Low FODMAP diet IBS group	Control diet IBS group	Age (years)		Number of females		IBS-Symptom Severity Score						Significancy
								Low FODMAP diet group	Control diet group			Low FODMAP diet IBS group	Control diet IBS group	Low FODMAP diet IBS group	Control diet IBS group	Start of intervention			End of intervention
																Low FODMAP diet IBS group	Control diet IBS group	p-value	Low FODMAP diet IBS group	Control diet IBS group	p-value
Pedersen et al. (A)	World Journal of Gastroenterology	2014	Denmark	single blind cross-over intervention	Rome III	12 weeks	19 participants	IBS-D: 8; IBS-C: 4; IBS-A: 7		19 patients		median: 35 (18-74)		14 patients		median: 278 (122-377)	median: 320 (260-406)		median:151 (29-334)	median: 278 (122-377)	Start vs end of intervention: low FODMAP group: <0,01 , control group: 0,02	p<0,05
Böhn et al.	Gastroenterology	2015	Sweden	multi-center, parallel, randomized, controlled, single-blind, comparative trial (RCT)	Rome III	4 weeks	67 participants (but 75 participants were randomised)	IBS-D: 10; IBS-C: 9; IBS-M/U: 19	IBS-D: 8; IBS-C: 13; IBS-M/U: 16	33 patients (38 patients of randomised 75 patients)	34 patients (37 patients of randomised 75 patients)	mean: 43 (in the randomised 75 patients group: 44 (18-69) in the low FODMAP diet group and 41(18-68) in the control diet IBS group)		56 patients (in randomised 75 patients group: 61 patients, 30 patients in low FODMAP diet group, 31 patients in control diet IBS group)		mean: 324+/-69 (n=33)	mean: 302+/-61 (n=34)		mean: 246+/-127 (n=33)	mean: 236+/-78 (n=34)	<0,001 Start vs end of intervention in both groups. End of intervention: Low FODMAP diet vs Control diet IBS group: 0,62	p<0,05
McIntosh et al.	Gut	2016	Canada	prospective, randomised, single blind parallel study(RCT)	Rome III	3 weeks	37 participants	IBS-D: 4; IBS-C: 1; IBS-M: 12; IBS-U: 0 (1!!)	IBS-D: 6; IBS-C: 1; IBS-M: 11; IBS-U: 1	18 patients	19 patients	mean: 50,28 (26-77)	mean: 51,47 (24–83)	15 patients	17 patients	mean: 289,6±81,34	mean: 271±80	0,48 (No significant difference between the two groups in the IBS-SSS values at the start of intervention)	mean: 208,0±74,8	mean: 290±106	Start vs end of intervention: Low FODMAP diet group: 0,0002. Control diet IBS group: 0,57. End of intervention: Low FODMAP diet vs Control diet IBS group: 0,01.	p<0,05
Pedersen et al. (B)	World Journal of Gastroenterology	2014	Denmark	Randomised, unblinded controlled trial (RCT)	Rome III	6 weeks	108 participants (123 patients were randomised)	IBS-D: 19; IBS-C: 5; IBS-M: 14; IBS-U: 4	IBS-D: 18; IBS-C: 7; IBS-M: 14; IBS-U: 1	34 patients (42 patients were randomised to this group)	37 patients (40 patients were randomised to this group)	median: 37 (18-71), if we count with the randomised 42 patients	median: 32 (18-73), if we count with the randomised 40 patients	34 patients (if we count with the randomised 42 patients)	29 patients (if we count with the randomised 40 patients)	mean: 327 ± 94 (n=42)	mean: 319 ± 83 (n=40)		reduction: mean: 133+/-122 (n=34)	reduction: mean: : 34+/-95 (n=37)	Start vs end of intervention: low FODMAP group: <0,001, control diet IBS group: 0,03.	p<0,05
Laatikainen et al.	Alimentary Pharmacology and Therapeutics	2016	Finland	randomised, double-blinded, 2x2 cross-over study (RCT)	Rome III	13 weeks	87 participants were randomised (7 drop out during run-in period)-->80 participants	IBS-D: 26; IBS-M: 50; IBS-U: 4		80 started the intervention, 73 finished		mean age of 42.9 (range 21–64) (80 patients)		73 patients (of 80 patients)		mean 228+/-76 (80–430) (of 80 patients)			mean 199 (95% CI 179–220) n=73	mean 207 (187–227) n=73	low fodmap rye bread vs regular rye bread: 0.40	p<=0,05
Ones et al. (Suppl.)	Clinical Nutrition	2014	Norway	non-controlled prospective trial	Rome III	6 weeks	23 participants	no data		23 patients		mean 35±11		20 patients		mean 335±83			mean 190±110		Start vs end of intervention: < 0.0001
Rossi et al. (Suppl.)	Digestive and Liver Disease/Gastroenterology	2016	Italy	non-controlled prospective trial	Rome III	8 weeks	12 participants	IBS-D: 3; IBS-C: 2; IBS-M: 7		12 patients		mean 44.2±15.5		11 patients		global score: 305.8 ± 77.4			global score: 98.9 ± 55.5		Start vs end of intervention: <0.002
Piacentino et al. (Suppl.)	Gastroenterology	2016	Italy	prospective controlled trial	no data	4 weeks	56 participants	no data	no data	28 patients	28 patients	range=21-68 years		38 patients		259±91	205±88	The prevalence of mild, moderate and severe IBS-SSS prediet did not differ between the two groups.	113±63	180±65	Start vs end of intervention: Low FODMAP diet group: < 0.000, with no patient with a severe score. Control diet IBS group: was not significantly reduced in comparison to pre diet with 3 patients with a severe score. Low FODMAP diet vs Control diet IBS group post-diet: <0.05.
Schultz et al. (Suppl.)	Journal of Gastroenterology and Hepatology	2013	New Zealand	randomised controlled trial (RCT)	Rome III	12 weeks	50 participants	no data	no data	23 patients	27 patients	no data	no data	no data	no data	275,6+/-63,6	246,8+/-71,1		128,8+/-82,5	203,6+/-70,1	There was a significant reduction in IBS-SSS in the low FODMAP group compared to the control group: <0,0002. This reduction correlated strongly with the reduction of FODMAPs consumed: <0,02.
Valeur et al.	Digestion	2016	Norway	non-controlled prospective study	Rome III	4 weeks	63 participants	IBS-D: 34; IBS-C: 10; IBS-M: 19		63 patients		mean age 38.4 (range 19–67)		56 patients		292.0 ± 76.8			149.0 ± 83.1		start vs end of intervention: p < 0.0001	p<0.05
