# Supplementary material for: Low fermentable oligosaccharides, disaccharides, monosaccharides and polyols (FODMAP) diet improves symptoms in adults suffering from irritable bowel syndrome (IBS) compared to standard IBS diet: A meta-analysis of clinical studies
Source: PLoS One. 2017 Aug 14;12(8):e0182942. doi: 10.1371/journal.pone.0182942 (PMC5555627; doi:10.1371/journal.pone.0182942)
Supplement: S2 Table — (XLSX) [file pone.0182942.s002.xlsx]

## Sheet: Jadad-score
	full article	Prospective	Is the study randomised?	Is the randomisation procedure appropriate and reported in the study?	Is the study double blind?	Is the double blinding method appropriate and reported in the study?	Are the reasons for patient withdrawals and dropouts described, for each treatment group?		MINORS (Slim K, Nini E, Forestier D, Kwiatkowski F, Panis Y, Chipponi J. Methodological index for non-randomized studies (minors): development and validation of a new instrument. ANZ Journal of Surgery 2003; 73(9): 712–16.)
			If yes, + 1 point.	If yes, +1 point. If no, delete all points awarded for randomisation.	If yes, + 1 point.	If yes, +1 point. If no, delete all points awarded for double blinding.	If yes, +1 point.	SUM	1 A clearly stated aim		2 Inclusion of consecutive patients		3 Prospective collection of data		4 Endpoints appropriate to the aim of the study		5 Unbiased assessment of study endpoint		6 Follow-up period appropriate to the aim of the study		7 Loss to follow-up less than 5%		8 Prospective calculation of study size		9 An adequate control group		10 Contemporary groups		11 Baseline equivalence of groups		12 Adequate statistical analyses		SUM
Böhn et al.	✔	✔	1	1	0	0	1	3
McIntosh et al.	✔	✔	1	1	0	0	1	3																									0
Pedersen et al. (B)	✔	✔	1	1	0	0	1	3																									0
Laatikainen et al.	✔	✔	1	1	1	1	1	5																									0
Schultz et al. (Suppl.)	X	✔	0	0	0	0	0	0																									0
Pedersen et al. (A)	✔	✔							1		2		2		2		0		2		2		0		1		0		2		2		16
Piacentino et al. (Suppl.)	X	✔							2		1		2		2		1		2		0		0		1		2		1		1		15
Ones et al. (Suppl.)	X	✔							1		2		2		1		0		2		0		0										8
Rossi et al. (Suppl.)	X	✔							2		2		2		1		0		2		0		0										9
Valeur et al.	✔	✔							2		2		2		2		0		2		2		0										12
